# Supplementary material for: LC-MS and GC-MS Data Fusion Metabolomics Profiling Coupled with Multivariate Analysis for the Discrimination of Different Parts of Faustrime Fruit and Evaluation of Their Antioxidant Activity
Source: Antioxidants (Basel). 2023 Feb 24;12(3):565. doi: 10.3390/antiox12030565 (PMC10045819; doi:10.3390/antiox12030565)
Supplement: Supplementary file 1 [file antioxidants-12-00565-s001.zip]

Archive with 1 entries (1 files):
- antioxidants-2223045-supplementary.pdf
